# Supplementary material for: FV-EffResNet: an efficient lightweight convolutional neural network for finger vein recognition
Source: PeerJ Comput Sci. 2024 Feb 15;10:e1837. doi: 10.7717/peerj-cs.1837 (PMC10909234; doi:10.7717/peerj-cs.1837)
Supplement: Supplemental Information 1 [file peerj-cs-10-1837-s001.py]

import torch 
import torch.nn as nn

# ConvBlocks
class Convid(nn.Module):
    def __init__(self, in_channels, out_channels, stride= 1, padding=(0,0), groups=1, bias=False):
        super().__init__()
        self.c = nn.Conv2d(in_channels=in_channels, out_channels=out_channels, kernel_size=1, stride=stride, padding=padding, bias=bias, groups=groups)
       
    def forward(self, x):
        return self.c(x)
       
class Conv1x1(nn.Module):
    def __init__(self, in_channels, out_channels, stride= 1, padding=(0,0), groups=1, bias=False):
        super().__init__()
        self.c = nn.Conv2d(in_channels=in_channels, out_channels=out_channels, kernel_size=1, stride=stride, padding=padding, bias=bias, groups=groups)
        self.act = nn.SiLU()
        self.bn = nn.BatchNorm2d(out_channels, momentum=0.99)
    def forward(self, x):
        return self.bn(self.act(self.c(x)))
    
class Conv1x7(nn.Module):
    def __init__(self, in_channels, out_channels,  groups=1, bias=False):
        super().__init__()
        self.c = nn.Conv2d(in_channels=in_channels, out_channels=out_channels, kernel_size=(1,7), stride=1, padding=(0,3), bias=bias, groups=groups)
        self.act = nn.SiLU()
        self.bn = nn.BatchNorm2d(out_channels,momentum=0.99)
    def forward(self, x):
        return self.bn(self.act(self.c(x)))
    
class Conv3x1(nn.Module):
    def __init__(self, in_channels, out_channels, groups=1, bias=False):
        super().__init__()
        self.c = nn.Conv2d(in_channels=in_channels, out_channels=out_channels, kernel_size=(3,1), stride=1, padding=(1,0), bias=bias, groups=groups)
        self.act = nn.SiLU()
        self.bn = nn.BatchNorm2d(out_channels,momentum=0.99)
    def forward(self, x):
        return self.bn(self.act(self.c(x)))
    
class Conv1x2(nn.Module):
    def __init__(self, in_channels, out_channels, groups=1, s = 1, bias=False):
        super().__init__()
        self.c = nn.Conv2d(in_channels=in_channels, out_channels=out_channels, kernel_size=(1,s), stride=(1,s), padding=(0,0), bias=bias, groups=groups)
     
    def forward(self, x):
        return self.c(x)
        
    
class Conv(nn.Module):
    def __init__(self, in_channels, out_channels, groups=1,  bias=False):
        super().__init__()
        self.c = nn.Conv2d(in_channels=in_channels, out_channels=out_channels, kernel_size=(3,7), stride=(1,1), padding=(1,3),  bias=bias, groups=groups)
        self.silu = nn.SiLU()
        self.bn = nn.BatchNorm2d(out_channels)
    def forward(self, x):
        return self.bn(self.silu(self.c(x)))
    


# Bottleneck ResidualBlock 
class ResidualBlock(nn.Module):
    def __init__(self, in_channels, out_channels, s, first=False,):
        super().__init__()
        self.downsample = s==2 
        self.first = first==False
        res_channels = in_channels // 2
        self.bn =  nn.BatchNorm2d(out_channels)
        self.act = nn.SiLU()
        self.c1 = Conv1x1(in_channels, res_channels, groups=1)
        self.c2 = Conv3x1(res_channels,res_channels, groups=res_channels)
        if self.downsample:
            self.m = nn.MaxPool2d(kernel_size=(2,1), stride=(2,1))
            self.c3 = Conv1x7(res_channels, res_channels, groups=res_channels)
            self.c4 = Conv1x2(res_channels, out_channels=out_channels,groups=1, s=s)
            self.p = Convid(in_channels, out_channels, stride=s,  groups=1)
        elif self.first==True:
            self.c3 = Conv1x7(res_channels, res_channels, groups=res_channels)
            self.c4 = Conv1x2(res_channels, out_channels=out_channels,groups=1, s=s)
            self.p = Convid(in_channels, out_channels, stride=s,  groups=1)
            
        else:
            self.c3 = Conv1x7(res_channels, res_channels, groups=res_channels)
            self.c4 = Conv1x1(res_channels, out_channels=out_channels,groups=1)
        
    def forward(self, x):
        f = self.c1(x)
        f = self.c2(f)
        if self.downsample:
            f = self.m(f)
            f = self.c3(f)
            f = self.c4(f)
            x = self.p(x)
        elif self.first==True:
            f = self.c3(f)
            f = self.c4(f)
            x = self.p(x)

        else:
            f = self.c3(f)
            f = self.c4(f)

        h = self.bn(self.act( torch.add(f,x)))
        return h


    
class FVEffResNet(nn.Module):
    def __init__(self ):
        super(FVEffResNet, self).__init__()
        self.input = Conv(3, 32)
        self.max = nn.MaxPool2d(kernel_size=2,stride=2)

        self.block1 = ResidualBlock(32,32 , s =1, first = True)
        self.block2 = ResidualBlock(32,32 , s =2)

        self.block3 = ResidualBlock(32,64 , s =1)
        self.block4 = ResidualBlock(64,64 , s =2)

        self.block5 = ResidualBlock(64,128 , s =1)
        self.block6 = ResidualBlock(128,128, s =2, )

        self.block7 = ResidualBlock(128,256, s =1)
        self.block8 = ResidualBlock(256,256, s =2)

        self.block9 = ResidualBlock(256,512 ,s =1)
        self.block10 =ResidualBlock(512,512, s=1)

        self.pool = nn.AdaptiveAvgPool2d(1)
     
        self.fc = nn.Linear(512, 600, )


    def forward(self, x):
        x = self.input(x)
        x = self.max(x)
        x = self.block1(x)
        x = self.block2(x)

        x = self.block3(x)
        x = self.block4(x)

        x = self.block5(x)
        x = self.block6(x)

        x = self.block7(x)
        x = self.block8(x)

        x = self.block9(x)
        x = self.block10(x)
       
        x = self.pool(x)
        x = torch.flatten(x,1)
        x = self.fc(x)
        return x
    
