# Supplementary material for: FV-EffResNet: an efficient lightweight convolutional neural network for finger vein recognition
Source: PeerJ Comput Sci. 2024 Feb 15;10:e1837. doi: 10.7717/peerj-cs.1837 (PMC10909234; doi:10.7717/peerj-cs.1837)
Supplement: Supplemental Information 2 [file peerj-cs-10-1837-s002.py]

import os
import torch
import torch.nn.functional as F
from torchmetrics.functional import accuracy
from pytorchtools import EarlyStopping
import lr_finder as find
from FVEffResNet import FVEffResNet
from torch.optim import lr_scheduler
from torch.utils.tensorboard import SummaryWriter


import customdataset
import albumentations as A

# Setup device-agnostic code
device = "cuda" if torch.cuda.is_available() else "cpu"
device

# Ensure that all operations are deterministic on GPU (if used) for reproducibility
torch.backends.cudnn.deterministic = True
torch.backends.cudnn.benchmark = False

torch.manual_seed(42)
model= FVEffResNet( ).to(device)


# Function to train the model with validation and cyclic learning rate
def train_with_validation_and_cyclic_lr(model, train_loader, val_loader, num_epochs=24, max_lr=0.0001,cycle_epochs = 8):
    device = torch.device("cuda" if torch.cuda.is_available() else "cpu")
    model.to(device)

    criterion = nn.CrossEntropyLoss()
    optimizer = optim.Adam(model.parameters(), lr=max_lr, weight_decay=1e-4)
    
     #Cyclic Learning Rate Scheduler
    step_size_up = int(len(train_dataloader) * cycle_epochs)
    step_size_down = step_size_up*2 
    scheduler = lr_scheduler.CyclicLR(optimizer, base_lr=max_lr/4, max_lr=max_lr, step_size_up=step_size_up, step_size_down=step_size_down, mode='triangular2', cycle_momentum= False)
    
    # TensorBoard SummaryWriter
    writer = SummaryWriter()

    for epoch in range(num_epochs):
        # Training
        model.train()
        total_loss = 0.0
        correct_predictions = 0

        for batch_idx, (inputs, labels) in enumerate(train_loader):
            inputs, labels = inputs.to(device), labels.to(device)

            # Zero the gradients
            optimizer.zero_grad()

            # Forward pass
            outputs = model(inputs)

            # Compute the loss
            loss = criterion(outputs, labels)

            # Backward pass and optimization
            loss.backward()
            optimizer.step()

            # Step the cyclic learning rate scheduler
            scheduler.step()

            # Track total loss and correct predictions
            total_loss += loss.item()
            _, predicted = torch.max(outputs, 1)
            correct_predictions += (predicted == labels).sum().item()
            # Log training loss to TensorBoard
            writer.add_scalar('Train/Loss', loss.item(), epoch * len(train_loader) + batch_idx)

        # Print training statistics
        average_loss = total_loss / len(train_loader)
        accuracy = correct_predictions / len(train_loader.dataset)
        print(f"Epoch [{epoch + 1}/{num_epochs}], Training Loss: {average_loss:.4f}, Training Accuracy: {accuracy:.4f}, Learning Rate: {scheduler.get_last_lr()}")

        # Validation
        model.eval()
        val_loss = 0.0
        val_correct_predictions = 0

        with torch.no_grad():
            for val_inputs, val_labels in val_loader:
                val_inputs, val_labels = val_inputs.to(device), val_labels.to(device)

                val_outputs = model(val_inputs)
                val_loss += criterion(val_outputs, val_labels).item()

                _, val_predicted = torch.max(val_outputs, 1)
                val_correct_predictions += (val_predicted == val_labels).sum().item()
        #scheduler.step()
        # Log validation loss to TensorBoard
        val_average_loss = val_loss / len(val_loader)
        val_accuracy = val_correct_predictions / len(val_loader.dataset)
        print(f"Validation Loss: {val_average_loss:.4f}, Validation Accuracy: {val_accuracy:.4f}")

        writer.add_scalar('Validation/Loss', val_average_loss, epoch)
       

    print("Training finished.")
    # Close the TensorBoard SummaryWriter
    writer.close()

# Function to test the trained model
def test(model, test_loader):
    device = torch.device("cuda" if torch.cuda.is_available() else "cpu")
    model.to(device)
    model.eval()

    correct_predictions = 0
    total_samples = 0

    with torch.no_grad():
        for inputs, labels in test_loader:
            inputs, labels = inputs.to(device), labels.to(device)

            # Forward pass
            outputs = model(inputs)

            # Predictions
            _, predicted = torch.max(outputs, 1)

            # Update total samples and correct predictions
            total_samples += labels.size(0)
            correct_predictions += (predicted == labels).sum().item()

    accuracy = correct_predictions / total_samples
    print(f"Test Accuracy: {accuracy:.4f}")

#cmc plot
import numpy as np
model.eval()
with torch.no_grad():
    all_predictions = []
    all_labels = []
    for inputs, labels in test_dataloader:
        inputs, labels = inputs.to(device), labels.to(device)
        outputs = model(inputs)
        
        all_predictions.append(outputs.cpu().detach().numpy())
        all_labels.append(labels.cpu().detach().numpy())

predictions = np.concatenate(all_predictions)
labels = np.concatenate(all_labels)


ranks = np.zeros(len(labels))

for i in range(len(labels)):
    if labels[i] in np.argsort(predictions[i])[::-1]:
        first_occurrence = np.argmax(np.argsort(predictions[i])[::-1] == labels[i])
        for j in range(first_occurrence, len(labels)):
            ranks[j] += 1


# Calculate CMC scores
cmc_scores = [float(i) / float(len(labels)) for i in ranks]

# Set x-axis ticks to even intervals from 2 to 20
plt.xticks(range(2, 21, 2))

# Plot CMC curves for each case with different markers up to rank 20
colors = ['r', 'g', 'b', 'c', 'm', 'y', 'k']
markers = ['o', 's', '^', 'v', '<', '>', 'D']
for i, (case, cmc_values) in enumerate(my_dict.items()):
    plt.plot(range(1, min(21, len(cmc_values) + 1)), cmc_values[:20], label=case, color=colors[i % len(colors)], marker=markers[i % len(markers)], linestyle='-')
    
    # Print respective accuracy at Rank 1
    accuracy_at_rank1 = cmc_values[0] if len(cmc_values) >= 1 else None
    print(f"Accuracy at Rank 1 for {case}: {accuracy_at_rank1}")

# Customize the plot
plt.xlabel('Rank')
plt.ylabel('Identification Rate')
plt.legend()

# Show the plot
plt.grid(True)
plt.show()

#roc
from sklearn.metrics import confusion_matrix, roc_curve
def calculate_tpr_fpr(y_real, y_pred):
    '''
    Calculates the True Positive Rate (tpr) and the True Negative Rate (fpr) based on real and predicted observations
    
    Args:
        y_real: The list or series with the real classes
        y_pred: The list or series with the predicted classes
        
    Returns:
        tpr: The True Positive Rate of the classifier
        fpr: The False Positive Rate of the classifier
    '''
    
    # Calculates the confusion matrix and recover each element
    cm = confusion_matrix(y_real, y_pred)
    TN = cm[0, 0]
    FP = cm[0, 1]
    FN = cm[1, 0]
    TP = cm[1, 1]
    
    # Calculates tpr and fpr
    tpr =  TP/(TP + FN) # sensitivity - true positive rate
    fpr = 1 - TN/(TN+FP) # 1-specificity - false positive rate
    
    return tpr, fpr

# Get the unique classes
classes = np.unique(labels)

# Create a single plot for average ROC curve
fig, ax = plt.subplots(figsize=(8, 8))

# Initialize variables for average ROC curve
mean_fpr = np.linspace(0, 1, 100)
mean_tpr = 0

# Iterate through classes
for i in range(len(classes)):
    c = classes[i]
    class_mask = (labels == c)
    
    # Compute ROC curve and AUC for the current class
    fpr, tpr, _ = roc_curve(class_mask, predictions[:, i])

    # Interpolate ROC curve to match mean_fpr
    mean_tpr += np.interp(mean_fpr, fpr, tpr)

# Calculate average ROC curve
mean_tpr /= len(classes)
mean_auc = auc(mean_fpr, mean_tpr)

# Calculate Equal Error Rate (EER) for the average ROC curve
fnr = 1 - mean_tpr
eer_threshold = mean_fpr[np.nanargmin(np.abs(fnr - mean_fpr))]
eer = fnr[np.nanargmin(np.abs(fnr - mean_fpr))]

print(f"Equal Error Rate (EER): {eer:.2%} at threshold: {eer_threshold:.4f}")

# Plot average ROC curve
ax.plot(mean_fpr, mean_tpr, lw=2,linestyle='--',color='red', label=f'(AUC = {mean_auc:.2f})')
#ax.plot([0, 1], [0, 1], linestyle='--', color='gray', lw=2, label='Random')

ax.set_xlabel('FAR')
ax.set_ylabel('GAR')
#ax.set_title('Average ROC Curve with Diagonal Line')
ax.legend()

# Show the plot
plt.grid(True)
plt.show()
